# Supplementary material for: Insights into the Mechanism of Human Deiodinase 1
Source: Int J Mol Sci. 2022 May 11;23(10):5361. doi: 10.3390/ijms23105361 (PMC9141512; doi:10.3390/ijms23105361)
Supplement: Supplementary file 1 [file ijms-23-05361-s001.zip]

Archive with 1 entries (1 files):
- ijms-1695463-supplementary.pdf
